# Supplementary material for: Large-scale surveys on the work situation of people with health impairments and disabilities in Germany—expanding the potential for analysis
Source: Bundesgesundheitsblatt Gesundheitsforschung Gesundheitsschutz. 2026 Mar 4;69(8):886–96. [Article in German] doi: 10.1007/s00103-026-04202-0 (PMC13415673; doi:10.1007/s00103-026-04202-0)
Supplement: Supplementary file 1 — ESM1: Zusatzmaterial 1 [file 103_2026_4202_MOESM1_ESM.xlsx]

## Sheet: Tabelle Z1
Tabelle Z1: Übersicht über die identifizierten Befragungen
Table Z1: Overview about the identified surveys
Lfd-Nr.	Befragung	Eingeschlossen: Ja / Nein. Auschluss: nicht erfülltes Kriterium
1	AIDA	Ja
2	ALLBUS	Nein. Ausschluss: Kein Vorhandensein von Variablen zur Identifikation einer andauernden gesundheitlichen Beeinträchtigung
3	AUTCIA	Nein. Ausschluss: Nicht repräsentativ für die deutsche (Erwerbs-)bevölkerung oder relevante Teilpopulationen
4	BAuA-AZB	Nein. Ausschluss: Kein Vorhandensein von Variablen zur Identifikation einer andauernden gesundheitlichen Beeinträchtigung
5	Beschäftigungsbefragung NRW	Nein. Ausschluss: Nicht repräsentativ für die deutsche (Erwerbs-)bevölkerung oder relevante Teilpopulationen
6	BGS98	Nein. Ausschluss: Nicht im Erhebungszeitraum zwischen 2018 und 2024
7	BiBB-BAuA-ETB	Ja
8	DEAS	Ja
9	DEGS	Nein. Ausschluss: Nicht im Erhebungszeitraum zwischen 2018 und 2024
10	EHSIS	Nein. Ausschluss: Nicht im Erhebungszeitraum zwischen 2018 und 2024
11	ESENER	Nein. Ausschluss: Kein Vorhandensein von Variablen zur Identifikation einer andauernden gesundheitlichen Beeinträchtigung
12	ESJS	Nein. Ausschluss: Nicht im Erhebungszeitraum zwischen 2018 und 2024
13	ESS	Ja
14	ETB-Nachbefragung	Ja
	EU-LFS	im Mikrozensus
15	EU-SILC	Ja
16	EWCS	Ja
17	GDA	Nein. Ausschluss: Nicht im Erhebungszeitraum zwischen 2018 und 2024
18	GEDA	Ja
19	Gutenberg Gesundheitsstudie	Nein. Ausschluss: Nicht repräsentativ für die deutsche (Erwerbs-)bevölkerung oder relevante Teilpopulationen
20	iga.Barometer	Nein. Ausschluss: Keine Zugänglichkeit für interessierte Wissenschaftler/-innen (z. B. über FDZ oder Open-Access-Repositorien)
21	INQA	Nein. Ausschluss: Keine Zugänglichkeit für interessierte Wissenschaftler/-innen (z. B. über FDZ oder Open-Access-Repositorien)
22	ISSP	Ja,
23	JMaFLIE	Nein. Ausschluss: Nicht im Erhebungszeitraum zwischen 2018 und 2024
24	lidA	Ja
25	Lohnspiegel (WIF)	Nein. Ausschluss: Keine Zugänglichkeit für interessierte Wissenschaftler/-innen (z. B. über FDZ oder Open-Access-Repositorien)
26	Mikrozensus	Ja
27	NEPS	Nein. Ausschluss: Kein Vorhandensein von Variablen zur Identifikation einer andauernden gesundheitlichen Beeinträchtigung
28	pairfam	Nein. Ausschluss: Kein Vorhandensein von Variablen zur Identifikation einer andauernden gesundheitlichen Beeinträchtigung
29	PASS	Ja
30	SHARE	Ja
31	SHIP	Nein. Ausschluss: Nicht repräsentativ für die deutsche (Erwerbs-)bevölkerung oder relevante Teilpopulationen
32	SMGA	Nein. Ausschluss: Nicht im Erhebungszeitraum zwischen 2018 und 2024
33	SOEP	Ja
34	Teilhabesurvey	Ja
35	WbiRa	Nein. Ausschluss: Nicht im Erhebungszeitraum zwischen 2018 und 2024
36	Zensus	Nein. Ausschluss: Kein Vorhandensein von Variablen zur Identifikation einer andauernden gesundheitlichen Beeinträchtigung

## Sheet: Tabelle Z2
Tabelle Z2: Untersuchte Befragungen - Anzahl der erfassten Items in den jeweiligen Kategorien
Table Z2: Surveys examined - number of items recorded in the respective categories
	AID:A	Aufwachsen in Deutschland: Alltagswelten	BIBB/BAuA	BIBB/BAuA-Erwerbstätigenbefragung 2024	BIBB/BAuA Zusatz	BIBB/BAuA-Erwerbstätigenbefragung 2018 - BIBB-Nachbefragung Menschen mit Behinderung 2019	DEAS	Deutscher Alterssurvey	ESS	European Social Survey	EU-SILC	European Union Statistics on Income and Living Conditions	EWCS	European Working Conditions Survey 2020	GEDA	Gesundheit in Deutschland aktuell	ISSP	International Social Survey Programme	lidA	Leben in der Arbeit	MZ	Mikrozensus (Kern und LSF)	PASS	Panel Arbeitsmarkt und Soziale Sicherung	SHARE	Survey of Health, Ageing and Retirement in Europe	SOEP	Sozioökonomisches Panel	Teilhabesurvey	Repräsentativbefragung zur Teilhabe von Menschen mit Behinderung
Datenhalter		Deutsches Jugendinstitut (DJI)		Bundesinstitut für Berufsbildung (BIBB) und Bundesanstalt für Arbeitschutz und Arbeitsmedizin (BAuA)		Bundesinstitut für Berufsbildung (BIBB)		Deutsches Zentrum für Altersfragen		GESIS – Leibniz-Institut für Sozialwissenschafte (dt. Stichprobe)		Statistisches Bundesamt (Destatis) / Eurostat		European foundation for the improvement of living and working conditions (Eurofound)		Robert Koch-Institut (RKI)		Länderübergreifendes Konsortium - ISSP Research Group Für Deutschland: Gesis		Bergische Universität Wuppertal		Statistisches Bundesamt (Destatis)		Institut für Arbeitsmarkt- und Berufsforschung der Bundesagentur für Arbeit (IAB)		Munich Center for the Economics of Aging (MEA) des Max-Planck Instituts für Sozialrecht und Sozialpolitik		Deutsches Institut für Wirtschaftsforschung (DIW)		Bundesanstalt für Arbeitschutz und Arbeitsmedizin (BAuA)
Start		seit 2009		seit 1979 (ehemals mit IAB, BAuA ab 1999); vergleichbare Erhebungen ab 2006		2019		1996		2002 (Deutschland)		2005		seit 1990		2008/2009		seit 1984		2011		seit 1957 (Wetsdeutschland, seit 1991 auch in den neuen Bundesländern				2004		seit 1984		2017
Aktuellste verfügbare Welle		2019		2024		2019		2020/2021		2020/2021		2021/2022		2020		2019/2020		2021		2021		2021		2022		2021/2022		2021		2020
Erhebungswellen		Hauptwellen: 2009, 2014, 2019 Zwischenbefragungen: 2012-2014, 2014-2016, 2020, 2021; längsschnitt		ca. alle 5-6 Jahre; querschnitt		einmalig, querschnitt		alle drei bis sechs Jahre; kohortensequenzieller längsschnitt		alle 2 Jahre, querschnitt		jährlich; querschnitt und längsschnitt		ca. alle 5 Jahre; querschnitt		2009, 2010, 2012 und 2014/2015; querschnitt		jährlich; querschnitt		alle 3 -4 Jahre; kohortensequenzieller längsschnitt		jährlich; querschnitt		jährlich; längsschnitt		alle 2 Jahre, längsschnitt		jährlich, längsschnitt		2 Wellen (2017-2021; 2023-2024); längsschnitt
Erhebungsmethode		CAPI optional CATI		Telefoninterview (CATI)		Telefoninterview (CATI)		Face-to-face; in 2020 CAPI per phone, "Drop Off"-Fragebogen Papier oder Internet		CAPI, PAPI		PAPI, CAWI, CATI, Websurvey		Aktuell Telefonisches Interview (CATI), bis 2015 Face-to-Face (CAPI)		CATI		Selbstausgefüllter Fragebogen: Papier, Selbstausgefüllter Fragebogen: Webbasiert (CAWI), Persönliches Interview: Computer-unterstützte Befragung (CAPI/CAMI), Webbasiertes Interview, Telefonisches Interview, Persönliches Interview: Papier-und-Bleistift (PAPI)		CAPI & CAPI-by-phone		PAPI, CAWI, CATI		CATI und CAPI		CAPI, PAPI (Drop off)		Face-to face (CAPI und PAPI)		CATI, CAPI, CASI, CAWI, PAPI
Grundgesamtheit		Personen im Alter zwischen 0 bis 32 Jahren in Privathaushalten in Deutschland		Repräsentativ, Erwerbstätige ab 15; ≥ 10h entlohnte Arbeit/Woche		Repräsentativ, Erwerbstätige ab 15; ≥ 10h entlohnte Arbeit/Woche		Repräsentativ; Personen in Privathaushalten der Bundesrepublik Deutschland im Alter von 40 bis 85 Jahren		Repräsentativ; Personen in Privathaushalten in Europa (darunter Deutschland) ab 15 Jahren		Repräsentativ; Personen in Privathaushalten der Bundesrepublik Deutschland ab 16 Jahren		Repräsentativ, Erwerbstätige im Alter von 16 Jahren uns älter, ≥ 1h entlohnte Arbeit/Woche		Repräsentativ; Personen in Privathaushalten der Bundesrepublik Deutschland ab 15 Jahren		Personen im Alter von 18 Jahren und älter		Repräsentativ; (Ehemals) sozialversicherungspflichtig beschäfitigte Personen in Privathaushalten der Bundesrepublik Deutschland aus den Jahrgängen 1959, 1965, 1971		Repräsentativ; Personen in Privathaushalten der Bundesrepublik Deutschland ab 16 Jahren		alle Personen ab 15 Jahren im ausgewählten Haushalten; sowohl SGB-II Haushalte (Haushalte mit mind. 1 Leistungsempfänger (Bedarfsgemeinschaften SGB II), als auch Kontrollhaushalte (Private Haushalte am Erstwohnsitz in Deutschland)		Repräsentativ; Personen in Privathaushalten und Einrichtungen in Europa (darunter Deutschland) ab 50 Jahren		Personen in Privathaushalten in der Bundesrepulik Deutschland		Repräsentativ; Personen mit und ohne Beeinträchtigungen und Behinderungen in Privathaushalten und Einrichtungen der Bundesrepublik Deutschland ab 16 Jahren
Stichprobe		31.023 Personen aus 6.354 Haushalten (insgesamt)		ca. 20.000		1.018 (jeweils 509 Erwerbstätige mit und ohne Behinderung)		ca. 5400 davon ca. 4.400 auch Drop Off beantwortet		Deutschland: 8725 angestrebt: min. 1500 je Nation		Deutschland: 40 000 Haushalte		Deutschland: 4.100, gesamt 2021: 71.758 (36 euorpäische Länder)		ca. 23.000		Deutschland:1.325 Gesamt: 44.975		8.814		1% aller Haushalte in DE ca. 370.000 Haushalte, 810.000 Personen einstufige Klumpenstichprobe („Flächenstichprobe“)		7.943 Haushalte mit 10.407 Personen-/Senioreninterviews		4.536 (Deutschland); 72.596 Gesamt		ca. 30.000 Befragte, 15.000 Haushalte		ca. 25.000
Repräsentativ für Menschen mit Behinderung		Nein		Nein		Nein		Nein		Nein		Nein		Nein		Nein		Nein		Nein		Nein		Nein		Nein		Nein		Ja
Kernthemen		Lebenszufriedenheit, Veränderungen im Leben aufgrund der Corona-Pandemie, Freizeit, Politik, eigene Selbstverständnis, Schule bzw. Arbeit, Beziehungen sowie Partnerschaft, Familie		Arbeitsbedingungen, Arbeitsbelastung, Ausbildung/Weiterbildung, Gesundheit		berufliche Teilhabe, Menschen mit Behinderung, technische Hilfsmittel, Gesundheit, Erwerbstätigkeit		Wandel der Lebenssituationen und Alternsverläufe von Menschen, die sich in der zweiten Lebenshälfte befinden		Stabilität und Wandel in der gesellschaftlichen Struktur, in den Lebensumständen und Einstellungen der Bürger in Europa		Einkommen, Armut, soziale Ausgrenzung und Lebensbedingungen		Arbeitsbedingungen und Gesundheit		Gesundheit und Lebenssituation		Wechselnde Schwerpunkt, 2021: Gesundheit und Gesundheitsfürsorge		Gesundheit und Älterwerden in der Arbeit		Bevölkerungsstruktur, wirtschaftliche und soziale Lage der Bevölkerung, der Familien und der Haushalte, Arbeitsmarkt, berufliche Gliederung, Ausbildung der Erwerbsbevölkerung, Wohnverhältnisse, Einkommen und Lebensbedingungen, Arbeitsmarktbeteiligung		Beschäftigung und Arbeitslosigkeit		Veränderung der wirtschaftlichen, gesundheitlichen und sozialen Lage älterer Menschen		Einkommen, Erwerbstätigkeit, Bildung, Gesundheit und Lebenserwartung		Teilhabe von Menschen mit Beeinträchtigungen und Behinderungen in allen Lebensbereichen
Fragebogen/Methodenbericht		https://surveys.dji.de/index.php?m=msw,0&sID=118		https://metadaten.bibb.de/metadaten/123		https://metadaten.bibb.de/de/dataset/detail/161		https://www.dza.de/forschung/fdz/deutscher-alterssurvey/deas-dokumentation		https://ess-search.nsd.no/en/study/172ac431-2a06-41df-9dab-c1fd8f3877e7		https://www.gesis.org/en/missy/metadata/EU-SILC https://ec.europa.eu/eurostat/de/web/microdata/european-union-statistics-on-income-and-living-conditions		https://www.eurofound.europa.eu/en/surveys-and-data/surveys/european-working-conditions-survey/ewcs-2015		https://www.rki.de/DE/Content/Gesundheitsmonitoring/Gesundheitsberichterstattung/GBEDownloadsJ/Supplement/JoHM_03_2021_Fragebogen_GEDA_2019_2020_EHIS.html https://www.ssoar.info/ssoar/bitstream/handle/document/77765/ssoar-jhm-2021-3-allen_et_al-Gesundheit_in_Deutschland_aktuell_GEDA.pdf?sequence=1&isAllowed=y&lnkname=ssoar-jhm-2021-3-allen_et_al-Gesundheit_in_Deutschland_aktuell_GEDA.pdf		https://issp.org/ https://www.gesis.org/issp/home		https://arbeit.uni-wuppertal.de/de/studie/daten/		https://www.forschungsdatenzentrum.de/de/10-21242-12211-2020-00-00-3-1-0		https://fdz.iab.de/pd_hd/panel-arbeitsmarkt-und-soziale-sicherung-pass-version-0620-v1/		https://share-eric.eu/data/data-documentation/waves-overview/wave-9?utm_source=chatgpt.com https://share-eric.eu/data/data-documentation/questionnaires/wave-9		https://www.diw.de/de/diw_01.c.838578.de/edition/soep-core_v37eu__daten_1984-2020__eu-edition.html#c_838578Frageboegen_tab		https://www.baua.de/DE/Forschung/Forschungsdaten/Teilhabesurvey-BMAS
Anmerkungen		-		Fragebogen der 2024 Erhebung intern verfügbar		-		-		-		Masterfragebogen wurde extrahiert mit Fokus auf EU-SILC-Fragebogen		-		-		-		-		Der MZ beinhaltet u.a. den EU-LFS; Masterfragebogen wurde extrahiert mit Fokus auf Kernfragebogen und LSF-Fragenbogen		-		Wave 9 erhoben und vorhanden online (nach Registrierung) (sowohl Methodenband, als auch Fragebögen und Datensätze)		-		-
Selbst/fremdeingeschätzte Beeinträchtigung/Behinderung
Gesundheitsproblem/Beschwerden (chronisch, überdauernd)		1		1		1		17		3		4		1		19		1		13		4		1		22		2		3
Alter/Zeitpunkt des Auftretens der Gesundheitsprobleme/Beschwerden		0		0		1		0		0		1		0		0		0		0		0		0		1		1		1
Weitere Gesundheitsinformationen (z.B. allgemeiner Gesundheitszustand, Beschwerden)		2		25		48		33		1		3		12		51		0		16		7		13		71		26		2
Art der Beeinträchtigung		10		0		9		0		0		0		0		7		0		11		0		9		3		4		94
Stärke der Beeinträchtigung		0		1		1		0		0		1		0		7		0		0		0		0		3		1		21
Sichtbarkeit der Beeinträchtigung		0		0		1		0		0		0		0		0		0		0		0		0		0		0		1
Hilfsmittelnutzung im Alltag		0		0		8		5		0		0		0		2		0		0		0		0		8		0		36
Hilfen im Alltag (z.B. durch andere Personen, Leistungen Pflegeversicherung)		0		0		4		5		0		0		0		3		0		0		0		0		16		0		72
Alltagseinschränkungen		0		1		2		22		1		1		0		14		1		11		0		6		26		5		25
Arbeitseinschränkungen		0		0		0		0		0		0		0		0		1		4		0		5		1		0		0
Arbeitsfähigkeit		0		0		0		0		0		1		0		0		0		2		1		2		0		0		0
Amlt. Anerkannte Behinderung/ Erwerbsminderung		0		1		2		1		0		0		0		0		0		2		1		1		0		1		4
Jahr/Zeitpunkt der Feststellung/Anerkennung		0		0		1		1		0		0		0		0		0		1		0		1		0		1		0
Grad der Behinderng (GdB)/Gleichstellung		0		1		2		1		0		0		0		0		0		1		1		1		0		1		1
Arbeitssituation
Stellung im Arbeitsmarkt
Beruf/berufliche Tätigkeit		2		23		25		3		2		5		4		3		1		6		5		7		3		4		3
Stellung im Beruf		1		6		5		2		0		2		3		1		1		2		2		3		0		7		1
Anforderungsniveau der Tätigkeit		0		8		10		0		1		0		0		1		0		3		0		0		0		2		1
Führungsverantwortung/Projektleitung		2		7		6		1		3		6		4		1		1		2		6		2		1		4		0
Befristung		1		1		1		0		1		1		1		0		0		2		2		1		1		1		1
Zeitarbeit		0		1		1		0		0		1		1		0		0		0		1		0		0		1		1
geringfügige Beschäftigung		1		1		1		1		0		1		0		1		0		2		1		2		0		4		1
Arbeitslosigkeitserfahrung		0		2		2		0		3		4		0		0		0		0		6		6		1		5		0
Finanzielle Situation der Person/des Haushaltes		8		1		3		23		2		52		11		1		2		14		4		18		15		50		22
Erwerbsbiografie		10		5		10		8		0		17		0		0		0		0		12		21		7		32		0
Passung Ausbildung-Tätigkeit		0		9		9		1		0		0		0		0		0		0		0		0		0		1		0
Nebentätigkeit		2		1		1		0		0		10		3		0		0		1		10		15		1		28		0
Dauer Betriebszugehörigkeit		0		1		1		0		0		0		1		0		0		1		1		0		1		2		0
Unternehmensmerkmale
Branchenzugehörigkeit		0		3		3		1		2		1		4		1		0		1		1		0		1		1		1
Betriebsgröße		0		1		1		1		1		1		1		1		0		1		1		0		1		1		1
Umstrukturierungen		0		5		11		0		0		0		0		0		0		0		0		0		0		0		0
Mitarbeiterstruktur		0		0		0		0		0		0		0		0		0		0		0		0		0		0		0
Öffentlicher Dienst/Privatunternehmen		0		0		0		0		1		1		0		1		1		1		1		0		1		1		1
wirtschafliche Lage des Betriebes		0		0		1		0		0		0		0		0		0		0		0		0		0		0		0
Betriebliche Rahmenbedingungen
Personal-/Betriebsrat/Gewerkschaft vorhanden		2		1		1		0		0		0		1		0		0		0		0		0		0		0		2
Beauftragte/r für Arbeitsschutz und Gesundheit vorhanden		0		0		0		0		0		0		1		0		0		0		0		0		0		0		0
Inklusionsbeauftrage/r vorhanden		0		0		0		0		0		0		0		0		0		0		0		0		0		0		0
Arbeitszeiterfassung/-modell/-regelung		1		4		0		0		1		4		0		0		0		5		14		9		0		13		0
Fort- und Weiterbildung (Möglichkeiten/Teilnahme)		1		2		1		2		1		1		3		0		0		3		7		0		0		1		1
Vereinbarkeit Privatleben und Beruf		9		5		4		0		2		2		3		0		0		3		0		3		0		1		0
Gestaltungsmöglichkeiten/Einflussnahme		0		0		0		0		1		0		3		0		0		2		0		1		0		0		0
Umgang mit behinderten/chronisch kranken Menschen		0		1		1		0		0		0		0		0		0		35		0		0		0		0		8
Unternehmenskultur/Betriebsklima		0		2		2		0		0		0		3		0		0		0		0		0		0		0		0
soziale Verantwortung		0		0		0		0		0		0		0		0		0		0		0		0		0		0		0
Nicht-monetäre Zusatzleistungen		0		0		0		0		0		1		1		0		0		0		0		0		0		2		0
Personalengpässe		0		0		0		0		0		0		0		0		0		0		0		0		0		0		0
Rahmenbedingungen der Tätigkeit
Homeoffice/Telearbeit		2		7		9		0		4		0		1		0		0		3		1		1		0		4		0
Pendelweg/Arbeitsweg		0		1		0		0		0		0		2		0		0		0		1		0		0		5		0
Mobiles Arbeiten/Arbeitsort		0		0		0		0		0		0		5		0		0		0		0		0		0		0		0
Arbeit mit Technik/Werkzeugen/digitalen Medien		0		11		22		0		6		0		1		0		0		10		2		0		1		0		0
(Ausmaß) Kundenorientierung/Kundenkontakt		0		1		0		0		0		0		1		0		0		0		0		0		0		0		0
Dienstreisen		1		0		0		0		0		0		0		0		0		0		0		0		0		0		0
Ergebnisorientierung/Eigenverantwortung		0		1		0		0		0		0		0		0		0		0		0		0		0		0		0
Zielvereinbarungen		0		0		0		0		0		0		0		0		0		0		0		0		0		0		0
Leistungssteuerung/-kontrolle		0		1		0		0		0		0		0		0		0		0		0		0		0		0		0
sozialer Kontext (z.B. Projekt-/ Teamarbeit, Abhängigkeit von Kollegen)		0		4		2		0		0		0		0		0		0		0		0		0		0		0		0
Karrieremöglichkeiten		0		0		0		0		0		0		1		0		0		4		0		1		1		1		0
Arbeitszeitmerkmale
Arbeitszeitlänge		5		3		3		1		2		5		3		0		1		3		7		5		1		6		3
Arbeitszeitwünsche		1		3		0		0		0		3		1		0		0		1		3		2		0		1		0
Bereitschaftsdienst		0		1		1		0		0		0		0		0		0		0		0		0		0		1		0
Rufbereitschaft		0		1		1		0		0		0		0		0		0		0		0		0		0		1		0
Arbeit auf Abruf		0		1		1		0		0		0		0		0		0		0		0		0		0		1		0
Pausen (z.B. Einfluss, Ausfall)		0		1		1		0		0		0		0		0		0		0		0		0		0		0		0
Überstunden		0		1		1		1		1		0		0		0		0		0		3		2		0		9		0
Nacht-/Schichtarbeit		0		4		5		0		0		0		1		0		0		2		9		0		0		1		0
Wochenendarbeit		0		2		2		0		0		0		0		0		0		0		3		0		0		2		0
Einfluss auf Arbeitszeit		1		1		0		0		1		1		1		0		0		4		3		0		0		0		0
Änderungen Arbeitszeiten		1		0		0		0		0		0		1		0		0		0		0		0		0		0		0
ständige Erreichbarkeit		1		0		0		0		1		0		0		0		0		6		0		0		0		0		0
Arbeitsbedingungen
Körperliche Belastungen
Heben/Tragen		0		2		2		1		0		0		2		0		0		1		0		0		0		0		0
Körperhaltungen		0		10		11		1		0		0		1		0		0		2		0		0		0		0		0
wiederholte bewegungsabläufe		0		0		0		0		0		0		1		0		0		1		0		0		0		0		0
physisches Arbeitsaktivitätsniveau		0		1		0		0		0		0		0		1		0		0		0		0		1		0		0
Umgebungsbezogene Belastungen
Umgang Mikroorganismen/Gefahrstoffe		0		2		2		1		0		0		2		0		0		0		0		0		0		0		0
Hitze/Kälte/Rauch/Staub etc.		0		7		6		1		0		0		0		0		0		0		0		0		0		0		0
Lärm		0		5		0		1		0		0		1		0		0		0		0		0		0		0		0
Beleuchtung		0		3		4		1		0		0		0		0		0		0		0		0		0		0		0
Virbrationen		0		0		0		0		0		0		0		0		0		0		0		0		0		0		0
Schutzkleidung		0		0		0		0		0		0		0		0		0		0		0		0		0		0		0
Psychosoziale Belastungen
Arbeitsmenge/-tempo		1		7		6		1		0		0		2		0		0		8		0		2		1		2		0
emotionale Anforderungen		2		2		1		0		0		0		1		0		0		2		0		0		0		0		0
Lern-/kognitive Anforderungen		0		13		10		1		0		0		1		0		0		4		0		2		1		0		0
Über- oder Unterforderung		1		5		2		1		1		0		3		0		0		0		0		0		0		5		0
Sinnhaftigkeit/wichtige Tätigkeit		0		1		2		0		0		0		1		0		0		0		0		0		0		0		0
widersprüchliche Anforderungen		0		0		0		0		0		0		0		0		0		0		0		0		0		0		0
Handlungsspielräume/Freiheitsgrade		0		8		6		0		1		0		6		0		0		5		0		1		1		1		0
Abwechslung/Monotonie		0		8		8		0		0		0		0		0		0		0		0		1		0		0		0
Arbeitsunterbrechungen		0		2		2		0		0		0		0		0		0		2		0		1		0		1		0
Führungsstil/Führungsqualität		0		9		6		0		5		0		1		0		0		10		0		1		0		1		0
Vorhersagbarkeit/Planbarkeit		0		3		2		0		0		0		1		0		0		0		0		1		0		0		0
Wertschätzung/Fairness		0		2		0		0		0		0		3		0		0		2		0		3		2		4		3
Unterstützung durch Vorgesetzte		0		2		2		0		2		0		1		0		0		0		0		0		0		0		0
Unterstützung (durch Kollegen/Innen, Team, im Allgemein)		0		2		2		0		9		0		2		0		0		3		0		0		1		0		0
übergriffiges Verhalten/ Belästigung/Diskriminierung		0		0		0		0		0		0		4		0		0		1		2		0		0		0		0
Arbeitsplatz(un)sicherheit		0		1		1		1		0		0		2		0		0		4		0		3		1		3		0
arbeitsbezogene Konflikte		0		1		0		0		0		0		0		0		0		0		0		0		0		0		0
Barrierefreie Arbeitsbedingungen		0		3		1		0		0		0		0		0		0		14		0		0		0		0		3
Hilfsmittel im Arbeitskontext		0		3		9		0		0		0		0		0		0		0		0		0		0		0		3
Arbeitszufriedenheit & Arbeitsmotivation
Allgemeine Arbeitszufriedenheit		1		3		1		1		1		0		0		0		0		1		1		1		1		1		1
Zufriedenheit mit einzelnen arbeitsbezogenen Merkmalen		1		11		10		6		0		0		0		0		0		3		0		2		1		5		0
Arbeitsmotivation		0		0		0		0		0		0		1		0		0		3		0		0		0		0		0
Individuelle Merkmale
Geschlecht		2		1		1		1		1		1		0		2		1		1		1		2		1		1		1
Alter		2		1		1		1		1		1		1		1		1		1		1		4		1		1		1
Schul-/Ausbildungsabschluss		4		5		4		4		2		5		2		2		1		1		5		3		2		7		2
Familienstatus		7		4		4		5		6		11		1		7		3		6		5		11		4		13		8
Migrationshintergrund/-erfahrung		9		5		0		12		7		18		0		10		2		10		20		24		7		22		6
soziale Unterstützung privates Umfeld		3		0		0		15		0		2		0		3		0		0		0		2		2		2		0
Karriereorientierung		1		1		1		0		0		0		0		0		0		0		0		0		0		0		0
Mitglied Gewerkschaft		2		0		0		1		1		0		0		0		1		0		0		2		0		0		1
0 keine Items zugeordnet

## Sheet: Tabelle Z3
Tabelle Z3: Untersuchte Befragungen - Variablennummern der erfassten Items in den jeweiligen Kategorien
Table Z3: Analysed surveys- variable numbers of the recorded items in the respective categories
	AID:A	Aufwachsen in Deutschland: Alltagswelten	BIBB/BAuA	BIBB/BAuA-Erwerbstätigenbefragung 2024	BIBB/BAuA Zusatz	BIBB/BAuA-Erwerbstätigenbefragung 2018 - BIBB-Nachbefragung Menschen mit Behinderung 2019	DEAS	Deutscher Alterssurvey	ESS	European Social Survey	EU-SILC	European Union Statistics on Income and Living Conditions	EWCS	European Working Conditions Survey 2020	GEDA	Gesundheit in Deutschland aktuell	ISSP	International Social Survey Programme	lidA	Leben in der Arbeit	MZ	Mikrozensus (Kern und LSF)	PASS	Panel Arbeitsmarkt und Soziale Sicherung	SHARE	Survey of Health, Ageing and Retirement in Europe	SOEP	Sozioökonomisches Panel	Teilhabesurvey	Repräsentativbefragung zur Teilhabe von Menschen mit Behinderung
Datenhalter		Deutsches Jugendinstitut (DJI)		Bundesinstitut für Berufsbildung (BIBB) und Bundesanstalt für Arbeitschutz und Arbeitsmedizin (BAuA)		Bundesinstitut für Berufsbildung (BIBB)		Deutsches Zentrum für Altersfragen		GESIS – Leibniz-Institut für Sozialwissenschafte (dt. Stichprobe)		Statistisches Bundesamt (Destatis) / Eurostat		European foundation for the improvement of living and working conditions (Eurofound)		Robert Koch-Institut (RKI)		Länderübergreifendes Konsortium - ISSP Research Group Für Deutschland: Gesis		Bergische Universität Wuppertal		Statistisches Bundesamt (Destatis)		Institut für Arbeitsmarkt- und Berufsforschung der Bundesagentur für Arbeit (IAB)		Munich Center for the Economics of Aging (MEA) des Max-Planck Instituts für Sozialrecht und Sozialpolitik		Deutsches Institut für Wirtschaftsforschung (DIW)		Bundesanstalt für Arbeitschutz und Arbeitsmedizin (BAuA)
Start		seit 2009		seit 1979 (ehemals mit IAB, BAuA ab 1999); vergleichbare Erhebungen ab 2006		2019		1996		2002 (Deutschland)		2005		seit 1990		2008/2009		seit 1984		2011		seit 1957 (Wetsdeutschland, seit 1991 auch in den neuen Bundesländern				2004		seit 1984		2020
Aktuellste verfügbare Welle		2019		2024		2019		2020/2021		2020/2021		2021		2021		2019/2020		2021		2021		2021		2022		2021/2022		2021		2020
Erhebungswellen		Hauptwellen: 2009, 2014, 2019 Zwischenbefragungen: 2012-2014, 2014-2016, 2020, 2021; längsschnitt		ca. alle 5-6 Jahre; querschnitt		einmalig, querschnitt		alle drei bis sechs Jahre; kohortensequenzieller längsschnitt		alle 2 Jahre, querschnitt		jährlich; querschnitt und längsschnitt		ca. alle 5 Jahre; querschnitt		2009, 2010, 2012 und 2014/2015; querschnitt		jährlich; querschnitt		alle 3 -4 Jahre; kohortensequenzieller längsschnitt		jährlich; querschnitt		jährlich; längsschnitt		alle 2 Jahre, längsschnitt		jährlich, längsschnitt		2 Wellen (2017-2021; 2023-2024); längsschnitt
Erhebungsmethode		CAPI optional CATI		Telefoninterview (CATI)		Telefoninterview (CATI)		Face-to-face; in 2020 CAPI per phone, "Drop Off"-Fragebogen Papier oder Internet		CAPI, PAPI		PAPI, CAWI, CATI, Websurvey		Aktuell Telefonisches Interview (CATI), bis 2015 Face-to-Face (CAPI)		CATI		Selbstausgefüllter Fragebogen: Papier, Selbstausgefüllter Fragebogen: Webbasiert (CAWI), Persönliches Interview: Computer-unterstützte Befragung (CAPI/CAMI), Webbasiertes Interview, Telefonisches Interview, Persönliches Interview: Papier-und-Bleistift (PAPI)		CAPI & CAPI-by-phone		PAPI, CAWI, CATI		CATI und CAPI (während Corna: "CAPI per phone")		CAPI, PAPI (Drop off)		Face-to face (CAPI und PAPI)		CATI, CAPI, CASI, CAWI, PAPI
Grundgesamtheit		Personen im Alter zwischen 0 bis 32 Jahren in Privathaushalten in Deutschland		Repräsentativ, Erwerbstätige ab 15; ≥ 10h entlohnte Arbeit/Woche		Repräsentativ, Erwerbstätige ab 15; ≥ 10h entlohnte Arbeit/Woche		Repräsentativ; Personen in Privathaushalten der Bundesrepublik Deutschland im Alter von 40 bis 85 Jahren		Repräsentativ; Personen in Privathaushalten in Europa (darunter Deutschland) ab 15 Jahren		Repräsentativ; Personen in Privathaushalten der Bundesrepublik Deutschland ab 16 Jahren		Repräsentativ, Erwerbstätige im Alter von 16 Jahren uns älter, ≥ 1h entlohnte Arbeit/Woche		Repräsentativ; Personen in Privathaushalten der Bundesrepublik Deutschland ab 15 Jahren		Personen im Alter von 18 Jahren und älter		Repräsentativ; (Ehemals) sozialversicherungspflichtig beschäfitigte Personen in Privathaushalten der Bundesrepublik Deutschland aus den Jahrgängen 1959, 1965, 1971		Repräsentativ; Personen in Privathaushalten der Bundesrepublik Deutschland ab 16 Jahren		alle Personen ab 15 Jahren im ausgewählten Haushalten; sowohl SGB-II Haushalte (Haushalte mit mind. 1 Leistungsempfänger (Bedarfsgemeinschaften SGB II), als auch Kontrollhaushalte (Private Haushalte am Erstwohnsitz in Deutschland)		Repräsentativ; Personen in Privathaushalten und Einrichtungen in Europa (darunter Deutschland) ab 50 Jahren		Personen in Privathaushalten in der Bundesrepulik Deutschland		Repräsentativ; Personen mit und ohne Beeinträchtigungen und Behinderungen in Privathaushalten und Einrichtungen der Bundesrepublik Deutschland ab 16 Jahren
Stichprobe		31.023 Personen aus 6.354 Haushalten (insgesamt)		ca. 20.000		1.018 (jeweils 509 Erwerbstätige mit und ohne Behinderung)		ca. 5400 davon ca. 4.400 auch Drop Off beantwortet		Deutschland: 8725 angestrebt: min. 1500 je Nation		Deutschland: 40 000 Haushalte		Deutschland: 4.100, gesamt 2021: 71.758 (36 euorpäische Länder)		ca. 23.000		Deutschland:1.325 Gesamt: 44.975		8.814		1% aller Haushalte in DE ca. 370.000 Haushalte, 810.000 Personen einstufige Klumpenstichprobe („Flächenstichprobe“)		7.943 Haushalte mit 10.407 Personen-/Senioreninterviews		4.536 (Deutschland); 72.596 Gesamt		ca. 30.000 Befragte, 15.000 Haushalte		ca. 25.000
Repräsentativ für Menschen mit Behinderung		Nein		Nein		Nein		Nein		Nein		Nein		Nein		Nein		Nein		Nein		Nein		Nein		Nein		Nein		Ja
Kernthemen		Lebenszufriedenheit, Veränderungen im Leben aufgrund der Corona-Pandemie, Freizeit, Politik, eigene Selbstverständnis, Schule bzw. Arbeit, Beziehungen sowie Partnerschaft, Familie		Arbeitsbedingungen, Arbeitsbelastung, Ausbildung/Weiterbildung, Gesundheit		berufliche Teilhabe, Menschen mit Behinderung, technische Hilfsmittel, Gesundheit, Erwerbstätigkeit		Wandel der Lebenssituationen und Alternsverläufe von Menschen, die sich in der zweiten Lebenshälfte befinden		Stabilität und Wandel in der gesellschaftlichen Struktur, in den Lebensumständen und Einstellungen der Bürger in Europa		Einkommen, Armut, soziale Ausgrenzung und Lebensbedingungen		Arbeitsbedingungen und Gesundheit		Gesundheit und Lebenssituation		Wechselnde Schwerpunkt, 2021: Gesundheit und Gesundheitsfürsorge		Gesundheit und Älterwerden in der Arbeit		Bevölkerungsstruktur, wirtschaftliche und soziale Lage der Bevölkerung, der Familien und der Haushalte, Arbeitsmarkt, berufliche Gliederung, Ausbildung der Erwerbsbevölkerung, Wohnverhältnisse, Einkommen und Lebensbedingungen, Arbeitsmarktbeteiligung		Beschäftigung und Arbeitslosigkeit		Veränderung der wirtschaftlichen, gesundheitlichen und sozialen Lage älterer Menschen		Einkommen, Erwerbstätigkeit, Bildung, Gesundheit und Lebenserwartung		Teilhabe von Menschen mit Beeinträchtigungen und Behinderungen in allen Lebensbereichen
Fragebogen/Methodenbericht		https://surveys.dji.de/index.php?m=msw,0&sID=118		https://metadaten.bibb.de/metadaten/123		https://metadaten.bibb.de/de/dataset/detail/161		https://www.dza.de/forschung/fdz/deutscher-alterssurvey/deas-dokumentation		https://ess-search.nsd.no/en/study/172ac431-2a06-41df-9dab-c1fd8f3877e7		https://www.gesis.org/en/missy/metadata/EU-SILC https://ec.europa.eu/eurostat/de/web/microdata/european-union-statistics-on-income-and-living-conditions		https://www.eurofound.europa.eu/en/surveys-and-data/surveys/european-working-conditions-survey/ewcs-2015		https://www.rki.de/DE/Content/Gesundheitsmonitoring/Gesundheitsberichterstattung/GBEDownloadsJ/Supplement/JoHM_03_2021_Fragebogen_GEDA_2019_2020_EHIS.html https://www.ssoar.info/ssoar/bitstream/handle/document/77765/ssoar-jhm-2021-3-allen_et_al-Gesundheit_in_Deutschland_aktuell_GEDA.pdf?sequence=1&isAllowed=y&lnkname=ssoar-jhm-2021-3-allen_et_al-Gesundheit_in_Deutschland_aktuell_GEDA.pdf		https://issp.org/ https://www.gesis.org/issp/home		https://arbeit.uni-wuppertal.de/de/studie/daten/		https://www.forschungsdatenzentrum.de/de/10-21242-12211-2020-00-00-3-1-0		https://fdz.iab.de/pd_hd/panel-arbeitsmarkt-und-soziale-sicherung-pass-version-0620-v1/		https://share-eric.eu/data/data-documentation/waves-overview/wave-9?utm_source=chatgpt.com https://share-eric.eu/data/data-documentation/questionnaires/wave-9		https://www.diw.de/de/diw_01.c.838578.de/edition/soep-core_v37eu__daten_1984-2020__eu-edition.html#c_838578Frageboegen_tab		https://www.baua.de/DE/Forschung/Forschungsdaten/Teilhabesurvey-BMAS
Anmerkungen		-		-		-		-		-		Masterfragebogen wurde extrahiert.		-		-		-		-		Der MZ beinhaltet den EU-LFS; Masterfragebogen wurde extrahiert.				Wave 9 erhoben und vorhanden online (nach Registrierung) (sowohl Methodenband, als auch Fragebögen und Datensätze)		Anmerkung: EU Edition = Standard Edition, weitere Informationen im Companion: http://companion.soep.de/Data%20Structure%20of%20SOEPcore/Editions.html
Selbst/fremdeingeschätzte Beeinträchtigung/ Behinderung
Gesundheitsproblem/Beschwerden (chronisch, überdauernd)		v31114		F1514a		Q9		503aa 518a 513a_1 & 514.1_1 32_1-13 (Drop Off)		A67 C13_5 C14_5		EL1100P EL1105P ER0901P ER0904P		Q76		5 7_1-18		Q25		135a_A-L (12) 136c		EL1105P EL1100P DF0200P DF0600P		PG0800		PH004_LStIll PH006_DocCond_1-21/PH007_OthCond		blh_68 blp_138		0203 0206 0211
Alter/Zeitpunkt des Auftretens der Gesundheitsprobleme/Beschwerden		-		-		Q10/Q10O		-		-		ER0904P		-		-		-		-		-		-		PH009_AgeCond		blp_138		0208
Weitere Gesundheitsinformationen (z.B. allgemeiner Gesundheitszustand, Beschwerden)		v31113, v44401		F1500_01 F1500_02 F1500_03a F1500_03b F1500_04 F1500_05 F1500_06a F1500_06b F1500_07 F1500_08 F1500_09 F1500_13 F1500_14 F1500_15 F1500_16 F1500_17 F1500_18 F1500_19 F1500_20 F1500_21 F1500_22 F1502 F1503a F1505 F1510/F1511		Q8 F1500_01 F1500_02 F1500_03a F1500_03b F1500_04 F1500_05 F1500_06a F1500_06b F1500_07 F1500_08 F1500_09 F1500_13 F1500_14 F1500_15 F1500_16 F1500_17 F1500_18 F1500_19 F1500_20 F1500_21 F1500_22 F1500_23 F1501_01 F1501_02 F1501_03a F1501_03b F1501_04 F1501_05 F1501_06a F1501_06b F1501_07 F1501_08 F1501_09 F1501_13 F1501_14 F1501_15 F1501_16 F1501_17 F1501_18 F1501_19 F1501_20 F1501_21 F1501_22 F…		501 503b 504_A-Q (16) 505 506 506a1 506a2 513 513a 514 514a 515 515a 516 516a 520 521 524		A66		ER0900P ER0905P/ER0906P/ER0907P ER0908P/ER0909P/ER0910P		Q90D Q90G Q78C-F Q78H Q87A-E		4 8 9 10.1 10.2 11 12.1 12.2 21 22 27 28 29_1-8 22 30.1 30.2 31.1 31.2 32 33.1 33.2 34.1 34.2 35 36 37.1 37.2 37.3 39_1-2 40 41_1-3 42 43 44 46 49_1-4 51 52		-		83 85_B-E (4) 87a 125 126 130 131 289 350_A-C (3) 147 337a		DF0100P DF0200P DF0300P DF0400P DF0600P DF0700P ET0100P		PCV0100a PG0100 PG0200 PG0300 PG0800 PG1100 PG1200 PG1215A-D PG1215I PG1225		PH003_HealthGen2 PH008_OrgCan PH072_HadCondition PH076_YearCondition/PH077_MonthCondition PH071_HadConditionHowMany PH080_OrgCan PH089_Frailty_Symptoms_1-4 PH084_TroubledPain PH085_PainLevel PH087_PainJointLoc_1-7 PH011_CurrentDrugs_1-15 PH082_PolyPharmacy MH002_Depression MH003_Hopes MH004_WishDeath MH005_Guilt MH006_BlameForWhat MH007_Sleep MH008_Interest MH009_KeepUpInt MH010_Irritability MH01…		blh_69 blh_70_03-06 blh_72 blh_73 blp_134 blp_136_01-15 + _17 blp_143 blp_134		0201 1025
Art der Beeinträchtigung		v31115_1-_9, v31116		-		Q15C1-C7 Q15C58/Q15C8O Q15C59/Q15C59O		-		-		-		-		14_2/3/4 15_1/3 16_3/4/5 17_3/4/5 18_3/4/5 19_3/4/5 20_3/4/5		-		84_A 84_B 333_1-9		-		PG0950A - I		PH043_EyeSightDist PH044_EyeSightPap PH046_Hearing		blp_142_01-04		0202_A-L (10) 0202L_O 0207a_A-M (12) 0207b 0217 0226 0235a_A-E (5) 0240/0241_A-K (10) 0246A-G (7) 0250A-H (8) 0229 0224_A-G (7) 0229 0230_A-F (6) 0233_A-E (5) 0236_A-J (9) 0242_A-J (9)
Stärke der Beeinträchtigung		-		F1514b		Q16/Q16O		-		-		ER0903P		-		14_2/3/4 15_1/3 16_3/4/5 17_3/4/5 18_3/4/5 19_3/4/5 20_3/4/5		-		-		-		-		PH043_EyeSightDist PH044_EyeSightPap PH046_Hearing		blp_137		0209 0204 0210 0211b 0212-0214 0218-0220 0225 0231 0235b_A-D (4) 0239 0245 0249 0253 0256
Sichtbarkeit der Beeinträchtigung						Q17		-		-		-		-		-		-				-		-		-		-		0273
Hilfsmittelnutzung im Alltag						Q20 Q21A-F/Q21F_O Q23		507px_A-E (5)		-		-		-		13 15		-		-		-		-		PH041_UseGlasses PH690_BifocGlasLenses_1-4 PH745_HaveHearingAid PH045_UseHearingAid PH059_UseAids/PH659_UseAidsOther		-		0215_A-G (7) 0221 0222_A-M (12) 0227_A-D (4) 0232_A-M (12)
Hilfen im Alltag (z.B. durch andere Personen, Leistungen Pflegeversicherung)		-		-		Q25A-D		525a 526a 527a 528a 532		-		-		-		23/24 25/26 38		-		-		-		-		HC127_AtHomeCare_1-4 HC033_WksNursCare HC034_HrsNursCare HC035_WksDomHelp HC036_HrsDomHelp HC037_WksMoW SP002_HelpFrom SP003_FromWhoHelp SP004_TypesOfHelp SP005_HowOftenHelpRec SP007_OtherHelper PH050_HelpAct PH051_HelpMeetsN		-		0237_A-H (8) 0243_A-H (8) 0247_A-H (8) 0251_A-H (8) 0254_A-H (8) 0257_A-H (8) 0269 0270 0271 0311_A-F (6) 0312_A-B (2) 0313_A-G (7) 0314_A-C (3) 0315 1023_A 0815
Alltagseinschränkungen		-		F1514b		Q18 Q19		507 508 509 510 511_A-P (15) 523a 524 532a		A67		ER0902P		-		6 19 23_1-5 25_1-7		Q16a		85_F-J (5) 351_A-F (6)		-		PG1205 PG1210 PG1215E-H		PH005_LimAct PH048_HeADLa_1-10 PH049_HeADLb_1-15		blp_135_01-04 blp_137		0211c 0216 0223 0228 0234 0238 0244 0248 0252 0255 0258 0310_A-M (12) 0813 0814
Arbeitseinschränkungen		-		-		-		-		-		-		-		-		Q16a		85_F 85_G 85_H 85_I		-		PG1215E-H PG1230		PH061_LimPaidWork		-		-
Arbeitsfähigkeit		-		-		-		-		-		EA0200P		-		-		-		42_A 42_B		EA0200P		PG1225 PG1230		-		-		-
Amlt. Anerkannte Behinderung/ Erwerbsminderung		-		F1514		Q11 F1514		503ab		-		-		-		-		-		113a 116		DD0100P		PG0500		-		blp_139		0262 0264 0268 0272
Jahr/Zeitpunkt der Feststellung/Anerkennung		-		-		Q12/Q12O		503ad		-		-		-		-		-		117		-		PG0700		-		blp_141		-
Grad der Behinderng (GdB)/Gleichstellung		-		F1514c		Q13 Q14		503ac		-		-		-		-		-		114		DD0200P		PG0600		-		blp_140		0263
Arbeitssituation
Stellung im Arbeitsmarkt
Beruf/berufliche Tätigkeit		v11018_X, v11019_X,		F100 kldb 1992 kldb 2010 isco 88 isco 08 F303-F317 F318 F320 F322		F100 kldb 1992 kldb 2010 isco 88 isco 08 F303-F321 F322		132 132a ISCO-08		C30 ISCO-08		EA0200P EA0501P EA0502P EA0600P EB0203P/EB0203P_flag/ EB0203P_bk10/ISCO4D		Q5 Q6 isco 88 isco 08		94 ISCO-08 KldB10		BVQ_12. ISCO08		15 16 17 41 ISCO-08 KldB 10		EA0200P EA0501P EA0502P EA0600P EB0203P/EB0203P_flag/ EB0203P_bk10/ISCO4D		Beruf_Haupt_ET Beruf_VW_Open_X BeschStat_Akt Haupt_ET wPEA0200 PCV0200 BIO0600/BIO0500/BIO0400/BIO0300/BIO0200		EP009_EmployeeOrSelf EP616_NTofJob EP616c_NTofJobCode		blp_47_01-03 blp_99		1011 1013 1014
Stellung im Beruf		v31321		Stib F500 F501 F502 F504 F506		Stib F500 F501 F502 F504		131aa 131ab/ac/ad/ae/af/ag		-		EA1800P ED0600P		Q7 Q8a Q8b		97		BVQ_07		19 20		EA1800P ED0600P		StiB_akt ET0564 ET0614		-		blp_52_01-06 blp_56		1010
Anforderungsniveau der Tätigkeit		-		kldb 2010 F400 F401 F500 F501 F502 F504 F506		kldb 2010 F400 F401 F402 F500 F501 F502 F503 F504 F506		-		C32		-		-		KldB10		-		312 313 KldB 10		-		-		-		blp47_02 blp_49		1011/1012
Führungsverantwortung/Projektleitung		v31323, v31327		F301 F302 F302_01 F304a F503_01a F503_02 F503_03		F301 F302 F302_01 F327_04 F503_01 F503_02		131b		C19 C22 C23		EB0500P EB0600PU01-04 EA0200P		Q9a Q9c Q91E Q23		98		BVQ_08/BVQ_09		316 317		EB0500P EB0600PU01-04 EA0200P		STiB_akt 18/19/20/21 ET1314		EP024_NrOfEmployees		blp_56 blp_52_06 blp_67 blp_68		-
Befristung		v31328		F507		F507		-		C20		ED1200P		Q11_2		-		-		23 26		ED1200P ED1400P		Frist_VW_X		EP811_TermJob		blp_64		1016
Zeitarbeit				F509		F509		-		-		ED1100P/ED1100P_og		Q11_3		-		-		-		ED1100P/ED1100P_og		-		-		blp_63		1005_2
geringfügige Beschäftigung		v31319		F520		F520		101_11		-		EA1600P		-		91_3		-		12_3 12_4		EA1600P		wPEA0200 PET0510/MiniJob_VW				blp_31_4 blp_65 blp_88 blp_133		0904_4/5
Arbeitslosigkeitserfahrung		-		F1407 F1408		F1409 F1410		-		C34 C35 C36		EA0200P EA1401P EJ0100P DG0200P		-		-		-		-		EA0200P EJ0100P EM0100P EM1300P DI0100P DG0200P		PA0435 PA0440 PA0445/PA0450 PA0455/PA0460 AnzAL_Spells wPSA0100		EP005_CurrentJobSit		blp_16 blp_25 blp_133 lb0265 lb0266_h		-
Finanzielle Situation der Person/des Haushaltes		v11075 v33109_1 - _4, v31404, v44423		F518/F519		F518/F519 F524 F525		802 803 66_1-6 (Drop off) 67_1-6 (Drop off) 68_1-9 (Drop off)		C38 C39		BA4001H BA4002H BA4003H BA4004H BB0201H BB0202H BB0203H BB0204H BB0300H BB0400H/HS120 BC0100H BC0200H BC0300H BC0400H BC0600H BC0601P/BC0602P/BC0603P BC0800H BC0801P/BC0802P BC1000H BC1001P/BC1002P BC1100H/BC1200H BD0101H/BD0102H/BD0105H/BD0103H/BD0107H BD0201H/BD0202H/BD0204H/BD0203H/BD0206H BD0301H/BD0302H/BD0304H/BD0303H/BD0306H BD0401H/BD0402H/BD0404H/BD0403H/BD0406H BE0101H/BE0102H/BE0104H/B…		Q100		104		BVQ_32 BVQ_33		155 156_A-L (12) 157		DG0200P DG0102P DG0300H/TH0291H ED2402P		HW1800 HW1900 HW1950 HEK2000 HEK2100 HEK2200 HEK2300 HEK0120/HEK0130 HEK1500/HEK1600 HEK1610/HEK1620 HEK1630/HEK1640/HEK1645 HEK1800/HEK1810 HEK0600/HEK0700/HEK0800/HEK0900/HEK1000/HEK1100 PEK0100a/PEK0700a PEK1350a/PEK1360a PEK1800/PEK1900 ET2811 ET2911/ET3011/ET3111/ET3211/ET3311/ET3411/ET3511/ET3611/ET3711/ET3811/ET3911		EP204_AnyEarnEmpl EP205_EarningsEmplAT EP206_AnyIncSelfEmpl EP207_EarningsSelfAT HH017_TotAvHHincMonth EP671_IncomeSources_4 EP671_IncomeSources_9 EP671_IncomeSources_12 EP078_AvPaymPens EP074_PeriodBenefit/EP075_OthPeriodBenefits EP208_MonthsRecIncSource EP081_LumpSumPenState EP082_TotAmountLS EP624_OccPensInc EP089_AnyRegPay/EP094_TotalAmountBenLP		blp_92 blp_93_01/02 blp_104_01-02 blp_125_01-13 blp_126_01-13 blh_39 blh_54_01-06 blh_56_01/blh_57 blh_58aa/ab_01/02 blh_58ba/bb_01/02 blh_58ha/hb_01/02 blh_59aa/ab blh_59ba/bb blh_59ca/cb blh_59da/db blh_59ea/eb blh_59fa/fb blh_59ga/gb blh_59ha/hb blh_60/c/d/e/f/g		1020 1021 1202_A-T (19) 1203
Erwerbsbiografie		v11021_X, v11022_X, v31310, v31312, v31314, v31317, v33381, v33382, v33383/v33384, v33397,		F1400 F1401 F1402 F1407 F1408		F1400 F1400_01 F1400_02 F1401 F1402 F1407 F1408 F1408_01 F1410_02 F1410_03		32 32a 33 33a/b/c/d/e/f 35 36 37 145		-		EB0900P EB1000P EB0100P EJ0100P EJ0701P/EJ0702P EJ0800P EJ1003P/EJ1003P_flag/EJ1003P_bk10/ISCOPR3D EJ1200P EJ1303P/EJ1303PUG03 EJ1400P EJ0500P EJ0600P EA1300P EA1400P EJ0502P EJ0508P EJ0513P				-				-		DI0100P DI0203PUG03/DI0203P EB0900P EB0100P EJ0100P EJ0800P EJ1003P/EJ1003P_flag/EJ1003P_bk10/ISCOPR3D EJ1200P EJ1303P/EJ1303PUG03 EJ1400P EJ0600P EJ0701P/J0702P		PET1110 PET1200A/B PET1280 PET1210 PET1220 PET1230 PET1240 PET1250 PET1330 PET3200 PET3950 PET3300 PET3400 PET3500 PET3600 PET3700 PET4000 PET4100 PET4200 AnzET_Spells StiB_VW_X		EP048_IntroPastJob EP649_YrsInLastJob EP051_EmployeeORSelf EP152_NTofJob EP152c_NTofJobCode/EP152d_NTofJobCode EP054_WhichIndustry EP061_NrOfEmployees		blp_39 blp_40_01/02 blp_41_01/02 blp_42 blp_43 blp_44 lb0247 lb0248 lb1419 lr3053 lm0632 llb1020 lb1019 lb2049_h lb1021 lb0250 lb0251_h lb0256_v2 lb0257 lb0261 lb0263_h lb0267_v2 lb0269_v2 lb1272_v1 lb0270_v1 lb0272_v3 lb0276_v2 lb0277_v2 lb0278_v2 l_kldb2010_ljob2 l_isco08_1job2 146_1		-
Passung Ausbildung-Tätigkeit				F1225 F1228_01a-03a F1228_a F1230 F1230_01-03		F1225 F1228_01-07 F1228_a		157b		-		-				-				-		-				-		blp_48		-
Nebentätigkeit		v31338, v31318,		NT		NT		-		-		EA0502P EG0100P EG0200P EG0300P EG0400P EG0503P/EG0503PUG03/EG0503P_bk10 EG0700P EG0803P/EG0803PUG03 EG0900P EG1000P		QN1 QM3F Q28		-		-		34		EA0502P EG0100P EG0200P EG0300P EG0400P EG0503P/EG0503PUG03/EG0503P_bk10 EG0700P EG0803P/EG0803PUG03 EG0900P EG1000P		PET0510/PET0610 PET0700 PET0755 PMJ0100 PMJ0200 PMJ0300 PMJ0400 PMJ0500 PMJ0600 PMJ0700 PMJ0800 PMJ0900 PMJ1010 PMJ1200 PMJ1300		EP007_MoreThanOneJob		blp_114 blp_115 blp_116_01/02/03 blp_117 blp_118 blp_119 blp_120 blp_121 blp_122 blp_123_01-02 blp_123d_01/02/03 blp_123e blp_123f blp_123g_01-02 blp_123h blp_123i blp_123j_01-02 blp_123k blp_123l blp_123m blp_123n_01-02 blp_123o blp_123p blp_123q		-
Dauer Betriebszugehörigkeit		-		F510/F511_j/_m		F510		-		-		-		Q17		-		-		21		ED1501P/ED1502P		-		EP010_CurJobYear		blp_41_01/02 blp_51_01/02		-
Unternehmensmerkmale
Branchenzugehörigkeit		-		F512 F513 WZ2008		F512 F513 WZ2008		134		C28 NACE Rev. 2		EB1203P/EB1203PUG03		Q13 Q14 NACE 1.1 Nace 2		99		-		314_E		EB1203P/EB1203PUG03		-		EP018_WhichIndustry		blp_50_01/02		1004
Betriebsgröße		-		F515		F515		135		C21		EB1503P/EB1505P		Q16a		100		-		315		EB1503P/EB1505P		-		EP024_NrOfEmployees		blp_66		1006
Umstrukturierungen		-		F1001_02-03 F1001_07 F1001_07a F1001_09		F1001_02-09 F1002_01-03		-		-		-		-		-		-		-		-		-		-		-		-
Mitarbeiterstruktur		-		-		-		-		-		-		-		-		-		-		-		-		-		-		-
Öffentlicher Dienst/Privatunternehmen		-		-		-		-		C29		EB1400P		-		96		BVQ_11		314_S		EB1400P		-		EP009_EmployeeOrSelf		blp_62		1004_5
wirtschafliche Lage des Betriebes		-		-		F516		-		-		-		-		-		-		-		-		-		-		-		-
Betriebliche Rahmenbedingungen
Personal-/Betriebsrat/Gewerkschaft vorhanden		v33507, v33508		F515_01		F515_01		-		-		-		Q71A		-		-		-		-		-		-		-		1022_A 1022_B
Beauftragte/r für Arbeitsschutz und Gesundheit vorhanden								-		-		-		Q71B		-		-		-		-		-		-		-		-
Inklusionsbeauftrage/r vorhanden												-		-		-		-		-		-		-		-		-
Arbeitszeiterfassung/-modell/-regelung		v44104_4		F1514d5 F231_02 F230a F204a				-		D42		ED0900P ED2100P ED2300P ED2500P		-		-		-		29_1-5		ED0800P ED0900P ED1800P ED1900P ED2000P ED2100P ED2200P ED2300P ED2500P ED2600P ED2602P/ED2603P/ED2604P ED2700P ED2800P ED4900P		PQB1000 PQB1300 PQB1400 wPQB1000 ET4207 ET1964 ET2014 ET2114 ET2214		-		blp_100_01-_02 blp_101_01-_02 blp_102_01-_02 blp_103_01-_02 blp_31 blp_73 blp_79 blp_81 blp_99		-
Fort- und Weiterbildung (Möglichkeiten/Teilnahme)		v33313		F1300 F1514d6		F1300		152 153		C54		ER0100P		Q65 Q65A Q65C		-		-		64b 239 242		ER0100P ER0200P ER0400P ER0500P ER0600P ER0713PA/ER0713PUG04 ER0703PA/ER0703PUG04		-		-		blp_133		1023_F
Vereinbarkeit Privatleben und Beruf		v44103_1 - _3, v44106_1 - _2, v44107_2, v44111_1, v44111_2, v44112		F208 F800_01 F800_02 F800_03 F800_04		F208 F1605e-g		-		D36 D37		EU0401P/PK020 EU1200P		Q46 Q44 Q45D		-		-		197 158_A 158_B		-		PQB0900A PQB0900B PQB0900C		-		blp_83_04		-
Gestaltungsmöglichkeiten/Einflussnahme								-		C25		-		Q61D Q61N Q71C		-		-		254 255		-		wPQB1000		-		-		-
Umgang mit behinderten/chronisch kranken Menschen				F1505_01		F1505_01		-		-		-		-		-		-		252 254 255 296a 296b_A-M (13) 248_a 248_b 325 328 329 330_A-M (13)		-		-		-		-		1026 1022_C 1023_A-F (6)
Unternehmenskultur/Betriebsklima				F700_10 F701_10		F700_10 F701_10		-		-		-		Q70B Q70E Q70F		-		-		-		-		-		-		-		-
soziale Verantwortung				-				-		-		-		-		-		-		-		-		-		-		-		-
Nicht-monetäre Zusatzleistungen								-		-		FB0507P		-		-		-		-		-		-		-		blp_127_01-02		-
Personalengpässe								-		-		-		-		-		-		-		-		-		-		-		-
Rahmenbedingungen der Tätigkeit
Homeoffice/Telearbeit		v44104_3, v44105		F228 F229 F230a F231 F231_02 F232 F232_01		F228 F229 F230 F230_01 F230_02 F231 F231_01 F231_02 F232		-		D39-41 D44		-		QM35E		-		-		202a 203 204		ED4600P		PCV0400		-		blp_77 blp_78 blp_79 blp_81		-
Pendelweg/Arbeitsweg		-		F231_01a		-		-		-		-		Q36 Q36_2		-		-		-		EC0100P		-		-		blp_94 blp_95 blp_96 blp_97_01 blp_98		-
Mobiles Arbeiten/Arbeitsort		-		-		-		-		-		-		QM35A1 QM35A2 QM35B QM35C QM35F		-		-		-		-		-		-		-		-
Arbeit mit Technik/Werkzeugen/digitalen Medien		-		F318 F318_01-04 F330 F331 F332 F333 F334 F335		Q39A-N F324 F325_01-07		-		D50-52 D60-62		-		Q30J		-		-		233_A-I (9) 238		HA0501P HA0502P		-		IT001_PC_work		-		-
(Ausmaß) Kundenorientierung/Kundenkontakt		-		F411_17		-		-		-		-		Q30F		-		-		-		-		-		-		-		-
Dienstreisen		v44104_1		-		-		-		-		-		-		-		-		-		-		-		-		-		-
Ergebnisorientierung/Eigenverantwortung		-		F411_19		-		-		-		-		-		-		-		-		-		-		-		-		-
Zielvereinbarungen		-		-		-		-		-		-		-		-		-		-		-		-		-		-		-
Leistungssteuerung/-kontrolle		-		F411_18		-		-		-		-		-		-		-		-		-		-		-		-		-
sozialer Kontext (z.B. Projekt-/ Teamarbeit, Abhängigkeit von Kollegen)		-		F700_11 F701_11 F705 F705_01		F700_11 F701_11		-		-		-		-		-		-		-		-		-		-		-		-
Karrieremöglichkeiten		-		-		-		-		-		-		Q89B		-		-		52_E 52_J 53_E 53_J		-		PQB0600E		EP034_JobPromPoor		blp_83_10		-
Arbeitszeitmerkmale
Arbeitszeitlänge		v31319, v31332, v31020, v44101_1, v44101_2		AZ F200 F206		AZ F200 F206		137		C26 C27		ED0100P ED0900P ED2100P ED2300P ED2500P		Q2d Q24D1 Q24		-		BVQ_06		28a 28b 36		ED0100P ED0900P ED2000P ED2100P ED2300P ED2500P ED4900P		ArbZeit_VW_X ET1964 ET2014 ET2114 ET2214		EP013_TotWorkedHours		blp_11_01 blp_31 blp_86_01/02 blp_86_03 blp_87_01 blp_133		1001 1018 1019
Arbeitszeitwünsche		v44102,		F207a F231_01 F231_02		-		-		-		EH0201P EH0300P EH1100P		Q25		-		-		194		EH0201P EH0300P EH1100P		PAS1300 wPEO1201		-		blp_84_01/02		-
Bereitschaftsdienst		-		F216_01		F216_01		-		-		-		-		-		-		-		-		-		-		blp_74_01		-
Rufbereitschaft		-		F216_02		F216_02		-		-		-		-		-		-		-		-		-		-		blp_74_02		-
Arbeit auf Abruf		-		F216_03		F216_03		-		-		-		-		-		-		-		-		-		-		blp_74_03		-
Pausen (z.B. Einfluss, Ausfall)		-		F700_06		F700_06		-		-		-		-		-		-		-		-		-		-		-		-
Überstunden		-		F204		F204		137		D42		-		-		-		-		-		ED2602P/ED2603P/ED2604P ED2700P ED2600P/ED2307P		ET4107 ET4207		-		blp_99 blp_100_01-_02 blp_101_01-_02 blp_102_01-_02 blp_103_01-_02		-
Nacht-/Schichtarbeit		-		F209 F209_01 F209_02 F209_03		F209 F209_01 F210 F211 F210_01		-		-		-		Q37a		-		-		29_1 31		ED3700P ED3800P ED3900P ED4000P ED4100P ED4200P ED4300P ED4400P ED4500P		-		-		blp_75_01/02		-
Wochenendarbeit		-		F220 F223		F220 F223		-		-		-		-		-		-		-		ED3400P ED3500P ED3600P		-		-		blp_11_02/03 blp_76_01/02		-
Einfluss auf Arbeitszeit		v44104_4		F1514d5		-		-		D38		EH0400P		Q47		-		-		196_A-C (3) 197		EH0400P ED2200P ED0800P		-		-		-		-
Änderungen Arbeitszeiten		v44104_2		-		-		-		-		-		Q40		-		-		-		-		-		-		-		-
ständige Erreichbarkeit		v44107_1		-		-		-		D43		-		-		-		-		211 212 213 217 236_A 236_B		-		-		-		-		-
Arbeitsbedingungen
Körperliche Belastungen
Heben/Tragen		-		F600_03 F602_03		F600_03 F602_03		148_A		-		-		Q30B Q30C		-		-		43_F		-		-		-		-		-
Körperhaltungen		-		F600_01 F602_01 F600_02 F602_02 F600_07a F602_07a F600_07d F602_07d F600_07e F602_07e		F600_01 F602_01 F600_02 F602_02 F600_07a F602_7a F600_7b F602_7b F600_07c1-c3		148_A		-		-		Q30A		-		-		43_B 43_E		-		-		-		-		-
wiederholte bewegungsabläufe		-		-		-		-		-		-		Q30E		-		-		43_G		-		-		-		-		-
physisches Arbeitsaktivitätsniveau		-		F600_14		-		-		-		-		-		53		-		-		-		-		EP027_JobPhDem		-		-
Umgebungsbezogene Belastungen
Umgang Mikroorganismen/Gefahrstoffe		-		F600_13a F602_13a		F600_13 F602_13		148_B		-		-		Q29G Q29I		-		-		-		-		-		-		-		-
Hitze/Kälte/Rauch/Staub etc.		-		F600_04 F602_04 F600_05 F602_05 F600_06 F602_06 F605a		F600_04 F602_04 F600_05 F602_05 F600_06 F602_06		148_B		-		-		-		-		-		-		-		-		-		-		-
Lärm		-		F600_12 F602_12 F600_12a F602_12a F600_12b		-		148_B		-		-		Q29B		-		-		-		-		-		-		-		-
Beleuchtung		-		F600_10 F602_10 F602_10a		F600_09 F602_09 F600_09a F600_09b		148_B		-		-		-		-		-		-		-		-		-		-		-
Virbrationen		-		-		-		-		-		-		-		-		-		-		-		-		-		-		-
Schutzkleidung		-		-		-		-		-		-		-		-		-		-		-		-		-		-		-
Psychosoziale Belastungen								-		-																				-
Arbeitsmenge/-tempo		v33300_1		F1001_10 F411_01 F412_01 F411_12 F412_12 F411_13 F412_13		F411_01 F412_01 F411_12 F412_12 F411_13 F412_13		148_C		-		-		Q49A Q49B		-		-		49_A-E (4) 50_B 50_F 51_B 51_F		-		PQB0600A PQB0600C		EP028_TimePress		blp_83_07 blp_83_09		-
emotionale Anforderungen		v33300_2, v33300_4		F411_15 F800_04		F411_15		-		-		-		Q30H		-		-		49_F 49_G		-		-		-		-		-
Lern-/kognitive Anforderungen		-		F327_01-03 F411_04 F412_04 F411_05 F411_08 F412_08 F411_09 F412_09 F1001_02a F1001_03a F1001_12		F327_01-03 F411_04 F412_04 F411_05 F411_08 F412_08 F411_09 F412_09		148_D		-		-		Q49F		-		-		63_B-D (3) 236_I		-		PQB0200 PQB0300		EP030_NewSkill		-		-
Über- oder Unterforderung		v33300_3		F409 F410 F411_16 F800_02 F1452_01		F409 F410		157b		D35		-		Q46 Q45A Q45B		-		-		-		-		-		-		blp_83_06 blp_83_05 blp_83_04 blp_83_03 blp_83_02		-
Sinnhaftigkeit/wichtige Tätigkeit		-		F700_07		F700_07 F701_07		-		-		-		Q61J		-		-		-		-		-		-		-		-
widersprüchliche Anforderungen		-		-		-		-		-		-		-		-		-		-		-		-		-		-		-
Handlungsspielräume/Freiheitsgrade		-		F411_02 F412_02 F411_19 F700_05 F700_02 F701_02 F700_03 F701_03		F411_02 F412_02 F700_02 F701_02 F700_03 F701_03		-		C24		-		Q54A-C QN14A-C		-		-		62_A-C (3) 236_F 236_G		-		PQB0500		EP029_LitFreeWork		blp_73_04		-
Abwechslung/Monotonie		-		F411_03 F412_03 F411_07 F412_07 F700_02 F701_02 F700_03 F701_03		F411_03 F412_03 F411_07 F412_07 F700_02 F701_02 F700_03 F701_03		-		-		-		-		-		-		-		-		PQB0400		-		-		-
Arbeitsunterbrechungen		-		F411_06 F412_06		F411_06 F412_06		-		-		-		-		-		-		50_A 51_A		-		PQB0600B		-		blp_83_08		-
Führungsstil/Führungsqualität		-		F700_08 F701_08 F700_09 F701_09 F700_14 F701_14 F700_15 F700_16 F700_17		F700_08 F701_08 F700_09 F701_09 F700_14 F701_14		-		D48-52		-		Q61C		-		-		52_A 53_A 60_A-F (5) 253a 334 236_N		-		PQB0600D		-		blp_83_13		-
Vorhersagbarkeit/Planbarkeit		-		F327_01 F700_08 F701_08		F700_08 F701_08		-		-		-		QN33F		-		-		-		-		PQB0400		-		-		-
Wertschätzung/Fairness		-		F700_14 F701_14		-		-		-		-		Q61H Q89A Q89D		-		-		52_I 53_I		-		PQB0600D PQB0600H PQB0600I		EP032_RecognWork EP033_SalAdequate		blp_83_14 blp_83_13 blp_178_01 blp_180_01		1024_A-C (3)
Unterstützung durch Vorgesetzte		-		F700_13 F701_13		F700_13 F701_13		-		D46 D47		-		Q61B		-		-		-		-		-		-		-		-
Unterstützung (durch Kollegen/Innen, Team, im Allgemein)		-		F700_12 F701_12		F700_12 F701_12		-		D54 D57-D64		-		Q61A1 Q61A2		-		-		54a2 54B 236_M		-		-		EP031_SuppDiffSit		-		-
übergriffiges Verhalten/ Belästigung/Diskriminierung		-		-		-		-		-		-		Q72 Q80A-B Q81A		-		-		61b		EB0215P EB0214P		-		-		-		-
Arbeitsplatz(un)sicherheit		-		F517		F517		160		-		-		Q89C Q89G		-		-		52_F 52_G 53_F 53_G		-		PQB0600F PQB0600G PQB0800		EP035_JobSecPoor		blp_155_12 blp_83_12 blp_107_01		-
arbeitsbezogene Konflikte		-		F700_16		-		-		-		-		-		-		-		-		-		-		-		-		-
Barrierefreie Arbeitsbedingungen				F1514d3 F1514d4 F1514d5		Q24		-		-		-		-		-		-		296a 296b_A-M (13)		-		-		-		-		1023_C 1023_D 1023_e
Hilfsmittel im Arbeitskontext				F1514d1 F1514d2 F1514d6		Q22A-I		-		-		-		-		-		-		-		-		-		-		-		1023_A 1023_B 1023_F
Arbeitszufriedenheit & Arbeitsmotivation
Allgemeine Arbeitszufriedenheit		v33101_7		F1451 F1452_02 F1452_03		F1451		147_G		D34		-				-		-		310a_B		EB0210P		PQB0100		EP026_SatJob		blp_04_03		1007
Zufriedenheit mit einzelnen arbeitsbezogenen Merkmalen		v33101_5		F1450_01-06 F1450_08-11 F700_17		F1450_01-06 F1450_08-11		147_A-F (6)		-		-				-		-		214 218 237		-		PQB1100 PQB0600J		EP033_SalAdequate		blp_04_06 blp_69/71 blp_83_11 blp_83_15 blp_83_16		-
Arbeitsmotivation		-		-		-		-		-		-		Q90B		-		-		67_A-C (3)		-		-		-		-		-
Individuelle Merkmale
Geschlecht		v11006_X, v33119,		S1		S1		1		C2		TPGeschlecht/AB0200P/RB090/ TPGESCHLECHT				1 2		BVQ_01		04a		TPGeschlecht/AB0200P/RB090/ TPGESCHLECHT		GESCHL wzpsex		DN042_Gender		sex		sex
Alter		v11003_X / v11004_X, v11005_X		zpalter		zpalter		2		C3		TPALTER_1/RB081/RB082		SCR_Age/Q92b		3		BVQ_02		04b		TPALTER_1/RB081/RB082		PD0100/PAlterBLK01 ALTER Alter_Grid wPD0100		DN002_MoBirth/DN003_YearBirth		blbirthd/m/y		Gebd_M/Gebd_J
Schul-/Ausbildungsabschluss		v11014_X / v11082_X, v11015_X, v31350, v31351 / v31352		S3 S4 A1202 B1202 F1201		Q26 Q27/Q27O S3 F1202		27 28 30 31		C10 C11		EP0100P EP0200P EP0500P EP0800P EP0900P		Q106 ISCED-97		89 90		BVQ_04		10		EP0100P EP0200P EP0500P EP0800P EP0900P		PB0400/PB1000 PB1300/PB1600 PB1500		DN010_HighestEdu/DN011_OtherHighestEdu DN012_FurtherEdu/DN013_WhichOtherEdu		blp_24_01-02 blp_24_04/05 lb0188/0191 lb0197/0199_h/0200_h/0203_h/0209_h/0205_h/0206_H L_destatis2020_fsch/-_infas2020_fsch1/12/uni/1/2/pro lb0229/230/231/232/1376/0233		0901 0903
Familienstatus		v11007_1_10 / 11 / 12 / 13, v11007_1_40 / 41 / 42 / 43 / 44, v11078, v11079, v31401, v31303, v31304,		F1600 F1601/02 F1604/F1604a F1605/F1605a/1605b/1605c		F1600 F1601/02 F1604/F1604a F1605/F1605a/1605b/1605c		200 201 205 300 309		C1 C4_3_1 C4_3_2 C5 D10 D13		AB0500P AB0600H TL1100P/TH0601P/TH0602P/ TL0101P TL0901P/TL0902P/TL1001P CA0100H CA0400H CA0700H CB0100H CB2000H EU0400P EU0403P		hh_age_younger_5/hh_age_6_to_11/hh_age_12_to_15		84 85.1 85.2 86 87_1-2 88		BVQ_14 BVQ_30 BVQ_34		148-153		AB0500P AB0600H TL1100P/TH0601P/TH0602P/ TL0101P TL0901P/TL0902P/TL1001P CA0100H		HA0100 PD0500 PD0600 PD0900 PD1100 E_KIND E_KIND6U18 E_KINDU15 E_KINDU18 EPARTNER PARTNER		DN014_MaritalStatus DN040_PartnerOutsideHH CH001_NumberOfChildren CH007_ChLWh		blp_193 blp_195 blp_197 blp_198 blh_78 blh_78a lm0507 lb0285 lb0289_v5/0292_v5/0295_v5 lb0788 lb0684_h/lb1221 lb1105_v2/lb0313 lb1200_v2/lb1222_v2		0305_A 0305_B 0305_D 0306 0307 0607 0612 0613
Migrationshintergrund/-erfahrung		v11008_X v11010_X, v11012_X, v11027_X, v11044_X, v31102, v31107, v31109, v31110,		F1606a F1607a F1608_01 F1608_02 F1608_03		-		25a 25e_A-K (11)		A78 A79 A83-86 C55		DB0200P DB0201P DB0303P/DB0303T DB1400P DB1503P/DB1503T DB1700P DB1803P/DB1803T DB2000P DB2103P/DB2103T DB2106P DB2110P/DB2110T DB2203P/DB2203T DB2300P DB2503P/DB2503T DB2700P/DB2800P DB2900P DB3200P/DB3300P DB3400P		-		105-114		BVQ_35 BVQ_36		165-174		DB0200P DB0201P DB0303P/DB0303T DB1400P DB1503P/DB1503T DB1700P DB1803P/DB1803T DB2000P DB2103P/DB2103T DB2106P DB2110P/DB2110T DB2203T /DB2203P DB2300P DB2503P/DB2503T DB2700P/DB2800P DB2900P DB3200P/DB3300P DB3400P EB0211P EV0600P		PMI0100 PMI0200 PMI1700 PMI0400 PMI0500 PMI0700 PMI0800A - F PMI0900A - F PMI1000a - f		DN004_CountryOfBirth DN005_OtherCountry DN007_Citizenship DN503_NationalitySinceBirth DN008_OtherCitizenship DN504_CountryOfBirthMother DN505_CountryOfBirthFather		blp_181 blp_182 blp_183a blp_183b blp_183b blp_184 blp_185 blp_186a blp_186b blp_187 blp_188_02 lb1340_h lb1369 biimgrp lb0014 lb0533_v2 lb0833_h lb0885_h lb0880/0881_h lb1344_h/lb1343_v2 lm0057i02_h/lm0057i01_v2 lm0058i02_h/_v2		1210-1215
soziale Unterstützung privates Umfeld		v11058, v11059, v11060,		-		-		700-702 704-706 710 711 711a 30_1-6 (Drop Off)		-		EV0100P EV0200P		-		80 81 82		-		-		-		PLA0100H PLA0100I		SN001_Introduction/SN002_Roster/SN003a_AnyoneElse SN009_Network_Closeness		blp_178_04 blp_180_04		-
Karriereorientierung		v44113		F900_01		F900_01		-		-		-		-		-		-		-		-		-		-		-		-
Mitglied Gewerkschaft		v33502_4, v33503_4,		-		-		410_J		C37		-		-		-		BVQ_21		-		-		PSK0400A PSK0410		-		-		0706__J
- keine Items zugeordnet
